# Supplementary material for: 3-Cyano­anilinium bromide
Source: Acta Crystallogr Sect E Struct Rep Online. 2009 Sep 9;65(Pt 10):o2396. doi: 10.1107/S1600536809034941 (PMC2970234; doi:10.1107/S1600536809034941)
Supplement: Supplementary file 2 [file e-65-o2396-Isup2.hkl]

# 
# h,k,l, Fc-squared, Fo-squared, sigma(Fo-squared) and status flag 
# 
data_I
_shelx_title ' 1                      R =  New: P-1' 
_shelx_refln_list_code          4 
_shelx_F_calc_maximum       87.77 
_exptl_crystal_F_000       196.00 
_reflns_d_resolution_high  0.7701 
 
loop_ 
 _symmetry_equiv_pos_as_xyz 
 'x, y, z' 
 '-x, -y, -z' 
 
_cell_length_a     4.6396 
_cell_length_b     6.1757 
_cell_length_c    13.5420 
_cell_angle_alpha  93.070 
_cell_angle_beta   96.220 
_cell_angle_gamma  97.330 
 
_shelx_F_squared_multiplier     1.000 
 
loop_ 
 _refln_index_h 
 _refln_index_k 
 _refln_index_l 
 _refln_F_squared_calc 
 _refln_F_squared_meas 
 _refln_F_squared_sigma 
 _refln_observed_status 
   1   0   0      220.34      246.99     10.57 o 
   2   0   0      682.85      619.07     51.08 o 
   3   0   0       31.11       49.58      3.94 o 
   4   0   0      274.53      329.17     29.88 o 
   5   0   0       55.14       40.89     14.25 o 
  -5   1   0        7.75        9.52      8.92 o 
  -4   1   0      302.12      351.10     23.68 o 
  -3   1   0      430.39      483.72     22.48 o 
  -2   1   0     2544.88     3075.49    207.93 o 
  -1   1   0      374.74      480.94     48.07 o 
   0   1   0      115.91      129.81      6.39 o 
   1   1   0      768.38     1018.44     23.83 o 
   2   1   0     1080.83     1139.27     46.43 o 
   3   1   0      512.80      476.02     41.44 o 
   4   1   0      154.93      178.34     24.63 o 
   5   1   0        0.13      -10.33     10.33 o 
  -5   2   0       68.36       90.48     21.04 o 
  -4   2   0      187.76      230.24     15.26 o 
  -3   2   0       12.44       46.23      3.97 o 
  -2   2   0       21.20       20.58      3.09 o 
  -1   2   0     2188.81     2186.34     34.63 o 
   0   2   0     5124.50     5201.58    109.75 o 
   1   2   0      444.31      420.63     13.44 o 
   2   2   0     1810.10     1815.50     53.43 o 
   3   2   0        4.64        9.82      4.10 o 
   4   2   0       40.96       60.95     14.98 o 
   5   2   0        9.40        3.48     10.77 o 
  -5   3   0        1.30       -4.08      6.52 o 
  -4   3   0       85.53       89.16     11.19 o 
  -3   3   0      737.25      731.18     53.12 o 
  -2   3   0     1880.84     1851.25     85.78 o 
  -1   3   0      500.64      518.03     20.12 o 
   0   3   0       71.08       71.61      2.78 o 
   1   3   0      271.82      243.39     16.23 o 
   2   3   0      765.33      774.26     26.51 o 
   3   3   0      302.49      250.93     32.33 o 
   4   3   0       48.50       53.94     27.40 o 
   5   3   0        2.88       -1.47     11.20 o 
  -4   4   0      200.17      243.17     21.87 o 
  -3   4   0       58.31       64.10     10.87 o 
  -2   4   0      179.29      215.14     13.75 o 
  -1   4   0      375.83      413.59     20.10 o 
   0   4   0     1105.64     1150.93     31.87 o 
   1   4   0      682.87      719.39     35.26 o 
   2   4   0      100.88      103.13      7.92 o 
   3   4   0        0.15        2.39      6.47 o 
   4   4   0        0.55        1.47      9.24 o 
  -5   5   0       15.46       10.71      6.74 o 
  -4   5   0       48.09       50.51      9.30 o 
  -3   5   0      230.56      308.94     26.61 o 
  -2   5   0      365.09      494.19     36.12 o 
  -1   5   0      650.92      711.78     43.25 o 
   0   5   0       41.16       55.51      7.12 o 
   1   5   0       16.92       22.68      4.25 o 
   2   5   0      117.38      138.18      8.95 o 
   3   5   0       53.43       36.97     14.74 o 
   4   5   0       30.50       28.49     20.72 o 
  -4   6   0      185.20      215.35     26.53 o 
  -3   6   0       61.01       67.95     12.04 o 
  -2   6   0        3.92       16.02      5.40 o 
  -1   6   0       41.66       47.41      6.77 o 
   0   6   0      669.27      788.82     60.76 o 
   1   6   0       77.47       87.60     10.11 o 
   2   6   0       41.29       35.81      6.36 o 
   3   6   0        7.91        6.36     10.28 o 
  -3   7   0       24.06       40.70      9.97 o 
  -2   7   0      229.39      279.17     29.89 o 
  -1   7   0      131.96      132.38     16.57 o 
   0   7   0        1.73        5.46      4.39 o 
   1   7   0        7.76       24.65      6.37 o 
   2   7   0       23.62       23.44     15.77 o 
  -1   8   0        8.05       17.01      7.86 o 
   1  -8   1       61.14       75.92     14.70 o 
  -2  -7   1       15.22       13.21     13.27 o 
  -1  -7   1      110.84      110.73     15.19 o 
   0  -7   1       54.33       58.19     10.58 o 
   1  -7   1       23.29       34.06     10.74 o 
   2  -7   1      231.41      261.82     30.04 o 
   3  -7   1      221.00      258.52     32.17 o 
  -3  -6   1        2.60       32.19     17.94 o 
  -2  -6   1       15.51       23.96      7.86 o 
  -1  -6   1       68.13       90.57     17.97 o 
   0  -6   1      428.89      482.61     39.88 o 
   1  -6   1       66.17      132.98     13.10 o 
   2  -6   1       64.30       59.25      8.42 o 
   3  -6   1        0.74        6.38      8.65 o 
   4  -6   1      156.26      203.03     27.69 o 
  -4  -5   1        6.37        2.01     11.04 o 
  -3  -5   1       11.08       -1.85      7.78 o 
  -2  -5   1      253.91      267.95     14.36 o 
  -1  -5   1      137.29      163.63      8.31 o 
   0  -5   1       16.10       28.60      5.27 o 
   1  -5   1       16.82       33.63      5.15 o 
   2  -5   1      967.84     1053.99     64.83 o 
   3  -5   1      338.01      421.88     41.87 o 
   4  -5   1      130.99      129.97     15.54 o 
   5  -5   1       35.40       31.75     10.44 o 
  -4  -4   1       46.86        8.10     12.13 o 
  -3  -4   1       50.25       38.89      4.61 o 
  -2  -4   1       22.85       27.11      2.92 o 
  -1  -4   1      215.02      226.08     13.58 o 
   0  -4   1     1106.94     1100.09     65.14 o 
   1  -4   1      773.58      845.33     61.25 o 
   2  -4   1      392.36      434.79     39.31 o 
   3  -4   1       45.26       69.52     21.29 o 
   4  -4   1      130.90      148.39     20.06 o 
  -5  -3   1        0.15       -2.88     12.34 o 
  -4  -3   1       32.25       29.52     21.04 o 
  -3  -3   1      226.45      211.48     31.25 o 
  -2  -3   1      515.59      547.40     27.24 o 
  -1  -3   1      376.94      406.09     17.09 o 
   0  -3   1      145.91      159.96      6.62 o 
   1  -3   1      115.97      132.17     16.01 o 
   2  -3   1     1179.88     1096.24     52.74 o 
   3  -3   1      307.45      329.44     12.20 o 
   4  -3   1      257.94      283.61     14.09 o 
   5  -3   1       27.73       22.35     10.87 o 
  -5  -2   1       48.50       37.46     21.15 o 
  -4  -2   1      116.05      130.69     17.56 o 
  -3  -2   1      129.91      141.98     10.74 o 
  -2  -2   1       63.70       69.91      4.14 o 
  -1  -2   1      133.14      126.67      3.85 o 
   0  -2   1     2033.68     2139.10     42.07 o 
   1  -2   1     1930.17     1868.69     35.48 o 
   2  -2   1      458.63      431.78     11.50 o 
   3  -2   1       76.14       95.47     10.98 o 
   4  -2   1       64.70       79.88      6.17 o 
   5  -2   1      118.96      159.67     17.07 o 
  -5  -1   1        4.78       30.88     13.59 o 
  -4  -1   1       82.25       91.25     11.02 o 
  -3  -1   1      406.02      412.18     28.17 o 
  -2  -1   1     1560.00     1649.35     84.62 o 
  -1  -1   1     7658.52     8659.66    257.77 o 
   0  -1   1      214.31      197.41      6.35 o 
   1  -1   1       41.57       41.35      3.15 o 
   2  -1   1      690.52      707.20     21.08 o 
   3  -1   1     1134.24     1179.17     41.20 o 
   4  -1   1      182.47      220.03     17.90 o 
   5  -1   1       18.25       27.13     13.43 o 
  -5   0   1      114.65      127.29     28.22 o 
  -4   0   1      165.86      185.23     21.80 o 
  -3   0   1      534.33      533.40     24.84 o 
  -2   0   1        7.44        6.84      1.17 o 
  -1   0   1      576.48      615.52     12.55 o 
   1   0   1     2118.64     1951.80     19.78 o 
   2   0   1      449.16      426.29     15.73 o 
   3   0   1       96.96       97.14     10.38 o 
   4   0   1       69.14       92.10     23.00 o 
   5   0   1       13.88       24.41     12.23 o 
  -6   1   1       16.83        0.54      5.11 o 
  -5   1   1       10.57        7.45      5.55 o 
  -4   1   1       30.81       43.71      7.05 o 
  -3   1   1      216.25      209.27     18.32 o 
  -2   1   1     4095.57     3532.97     94.01 o 
  -1   1   1     4124.56     4733.84    145.25 o 
   0   1   1       22.64       28.70      1.45 o 
   1   1   1     5590.52     5257.27    107.68 o 
   2   1   1     1759.38     1700.90     32.87 o 
   3   1   1      307.91      331.58     49.51 o 
   4   1   1       82.58      117.17     29.01 o 
   5   1   1       64.46       65.90     22.40 o 
  -5   2   1      170.14      207.76     35.13 o 
  -4   2   1      492.48      567.05     28.05 o 
  -3   2   1      982.30     1011.57    145.94 o 
  -2   2   1       27.56       40.37      3.24 o 
  -1   2   1        2.50        8.69      1.92 o 
   0   2   1     2690.10     2637.60     56.87 o 
   1   2   1     2553.86     2480.23    113.98 o 
   2   2   1      344.64      351.73     12.31 o 
   3   2   1       53.52       60.16      8.16 o 
   4   2   1        7.78       10.61      8.05 o 
   5   2   1        9.98        5.76     12.02 o 
  -5   3   1        5.01        8.87      4.93 o 
  -4   3   1       31.38       33.25      3.37 o 
  -3   3   1      326.35      354.74     36.87 o 
  -2   3   1     1807.73     1940.45     86.48 o 
  -1   3   1     1202.94     1165.91     42.87 o 
   0   3   1     1252.09     1255.35     75.11 o 
   1   3   1      170.61      178.44      8.54 o 
   2   3   1      319.05      346.18     25.32 o 
   3   3   1        2.86       22.16      8.97 o 
   4   3   1      104.08      105.10     38.71 o 
   5   3   1        9.63       20.12     18.38 o 
  -5   4   1      108.99      116.01     15.13 o 
  -4   4   1      289.10      331.48     68.18 o 
  -3   4   1      489.54      496.38     33.06 o 
  -2   4   1      205.49      222.20     13.72 o 
  -1   4   1        0.77       27.33      3.79 o 
   0   4   1      881.56     1052.33     40.85 o 
   1   4   1      521.62      534.00     55.62 o 
   2   4   1      292.73      306.69     14.09 o 
   3   4   1      104.70      107.99     25.09 o 
   4   4   1        0.55        1.74      9.35 o 
  -5   5   1       21.68       23.09      6.30 o 
  -4   5   1        3.13       22.22      6.37 o 
  -3   5   1      171.78      197.77     19.89 o 
  -2   5   1      793.58      891.20     59.30 o 
  -1   5   1      981.03     1048.97     60.40 o 
   0   5   1      260.45      270.99     20.36 o 
   1   5   1       33.45       35.57      3.42 o 
   2   5   1        9.66       11.96      4.24 o 
   3   5   1       37.98       27.84     15.33 o 
   4   5   1       17.39       22.81     18.43 o 
  -4   6   1      102.50      134.90     30.34 o 
  -3   6   1      258.13      308.81     32.78 o 
  -2   6   1       55.33       65.92     10.20 o 
  -1   6   1       20.41       32.69      6.64 o 
   0   6   1       34.57      109.42     13.03 o 
   1   6   1      163.60      163.30     16.06 o 
   2   6   1       68.68       56.16      7.75 o 
   3   6   1       12.99       15.55     12.83 o 
  -3   7   1       20.67       33.03      8.84 o 
  -2   7   1      192.88      217.98     25.11 o 
  -1   7   1      237.55      271.98     30.43 o 
   0   7   1       76.64       76.68     11.50 o 
   1   7   1       73.35       68.49     10.81 o 
   2   7   1       11.50       13.21     13.00 o 
  -2  -7   2       31.89        3.91     11.42 o 
  -1  -7   2       64.08       67.18     11.54 o 
   0  -7   2        3.53       26.93      7.80 o 
   1  -7   2        0.55       -4.09      4.09 o 
   2  -7   2       57.31       64.04     11.66 o 
   3  -7   2      193.61      230.06     30.35 o 
  -3  -6   2       31.47       36.05     19.30 o 
  -2  -6   2        0.57       -0.94      2.81 o 
  -1  -6   2       57.08       55.69      8.55 o 
   0  -6   2       48.54       68.67     10.07 o 
   1  -6   2     1021.11     1087.61     89.74 o 
   2  -6   2      137.45      148.46     15.79 o 
   3  -6   2       80.24       91.78     15.22 o 
   4  -6   2        0.46       11.94      6.27 o 
  -4  -5   2        0.14       -0.98      8.21 o 
  -3  -5   2       61.04       39.83     14.84 o 
  -2  -5   2      144.67      151.00      9.35 o 
  -1  -5   2      427.43      434.66     28.68 o 
   0  -5   2      116.95      135.13     11.71 o 
   1  -5   2       10.88       11.44      5.22 o 
   2  -5   2      453.79      524.99     35.97 o 
   3  -5   2      319.85      359.09     29.93 o 
   4  -5   2      164.53      161.06     33.55 o 
   5  -5   2       94.11       62.69     15.33 o 
  -4  -4   2       22.34       17.78     15.93 o 
  -3  -4   2       70.02       68.93      8.05 o 
  -2  -4   2       17.08       30.22      3.22 o 
  -1  -4   2        3.49        6.22      2.44 o 
   0  -4   2      811.07      848.16     55.49 o 
   1  -4   2     1873.14     1932.30     97.94 o 
   2  -4   2      113.39      123.40      9.73 o 
   3  -4   2      631.85      636.20     39.52 o 
   4  -4   2        8.00       -1.09      3.64 o 
   5  -4   2       34.04       44.10     13.76 o 
  -5  -3   2        1.47        7.45     15.28 o 
  -4  -3   2        4.06        6.47     13.32 o 
  -3  -3   2       43.45       40.81      7.37 o 
  -2  -3   2      384.73      384.29     30.52 o 
  -1  -3   2     1553.84     1604.00     48.65 o 
   0  -3   2      438.15      430.35      9.52 o 
   1  -3   2      150.56      150.14     23.71 o 
   2  -3   2      318.07      318.38     10.25 o 
   3  -3   2      527.83      500.81     18.94 o 
   4  -3   2      503.16      538.80     31.96 o 
   5  -3   2       94.36       94.64     10.57 o 
  -5  -2   2       21.62       28.65     16.69 o 
  -4  -2   2      135.05      133.81     32.84 o 
  -3  -2   2      338.82      409.99     37.68 o 
  -2  -2   2       60.08       84.21      8.32 o 
  -1  -2   2      115.13      113.38      9.49 o 
   0  -2   2     3262.79     3311.47     71.84 o 
   1  -2   2     2268.34     2243.66     66.75 o 
   2  -2   2     1409.19     1300.31     34.60 o 
   3  -2   2      513.93      519.11     24.22 o 
   4  -2   2       35.91       35.95      6.46 o 
   5  -2   2        7.05       18.11      6.52 o 
  -5  -1   2       14.51       20.55     10.28 o 
  -4  -1   2       13.83       11.62      4.95 o 
  -3  -1   2       98.69      107.66      9.25 o 
  -2  -1   2      840.26      729.22     45.67 o 
  -1  -1   2      973.11     1009.47     26.85 o 
   0  -1   2      770.05     1109.77     36.54 o 
   1  -1   2      318.11      256.35     26.02 o 
   2  -1   2      238.39      206.09     13.52 o 
   3  -1   2      582.01      536.28     61.92 o 
   4  -1   2      199.29      256.94     22.27 o 
   5  -1   2       92.91      107.30     14.74 o 
  -5   0   2       22.08       27.30     10.93 o 
  -4   0   2      276.73      240.46     33.77 o 
  -3   0   2      906.12      955.83     47.94 o 
  -2   0   2      321.37      370.71     19.71 o 
  -1   0   2       23.85       23.55      0.92 o 
   0   0   2       57.17       58.17      1.55 o 
   1   0   2     7702.71     7168.13    111.51 o 
   2   0   2     1211.99     1167.44    117.37 o 
   3   0   2      333.10      340.45     47.25 o 
   4   0   2       45.08       45.82     17.26 o 
   5   0   2       16.35       23.69     10.74 o 
  -6   1   2       65.08       61.22     17.35 o 
  -5   1   2       72.05       60.79     11.42 o 
  -4   1   2       49.89       54.34      9.98 o 
  -3   1   2      233.57      272.73     11.57 o 
  -2   1   2      539.58      535.04     14.31 o 
  -1   1   2     3267.18     2445.82    143.68 o 
   0   1   2     1965.12     2072.25     50.67 o 
   1   1   2       23.30       30.58      1.00 o 
   2   1   2       52.84       72.52     13.51 o 
   3   1   2      357.76      376.02     55.81 o 
   4   1   2      143.87      164.68     29.80 o 
   5   1   2       62.85       72.41     18.38 o 
  -5   2   2       24.79       29.04      9.03 o 
  -4   2   2      336.21      396.96     28.99 o 
  -3   2   2      797.40      876.38     31.79 o 
  -2   2   2      279.60      322.16     20.77 o 
  -1   2   2      714.67      801.45     18.46 o 
   0   2   2      392.18      399.52     17.92 o 
   1   2   2     2153.50     2047.76     52.37 o 
   2   2   2       14.14        9.21      3.45 o 
   3   2   2      706.69      820.29     60.19 o 
   4   2   2        2.61        5.09      4.92 o 
   5   2   2        6.11        7.44      5.67 o 
  -5   3   2       82.38      110.85     14.83 o 
  -4   3   2      150.87      167.14     10.14 o 
  -3   3   2        2.81       13.70      3.21 o 
  -2   3   2      219.99      244.26     23.63 o 
  -1   3   2     3080.06     3285.09     86.24 o 
   0   3   2      495.63      459.44     13.79 o 
   1   3   2      430.51      406.97     32.96 o 
   2   3   2       15.73       13.00      5.09 o 
   3   3   2      208.04      205.28     35.72 o 
   4   3   2       48.60       63.45     12.52 o 
   5   3   2       17.79       18.51     12.26 o 
  -5   4   2       22.90       33.28      6.99 o 
  -4   4   2      424.04      387.62     26.18 o 
  -3   4   2      717.26      835.81     53.71 o 
  -2   4   2      445.48      454.94     35.91 o 
  -1   4   2      145.15      157.17     10.37 o 
   0   4   2      199.83      228.72     10.51 o 
   1   4   2      218.06      187.19     25.03 o 
   2   4   2      177.61      176.14     10.84 o 
   3   4   2      142.97      162.64     31.70 o 
   4   4   2       11.64       11.63      5.98 o 
  -5   5   2       75.76       79.11     15.58 o 
  -4   5   2       97.80      107.24     15.99 o 
  -3   5   2        0.65       21.02      9.19 o 
  -2   5   2      124.16      193.29     16.93 o 
  -1   5   2      431.57      465.57     49.02 o 
   0   5   2      283.14      285.95     20.46 o 
   1   5   2      276.30      276.80     12.82 o 
   2   5   2        0.09       -1.89      1.89 o 
   3   5   2        8.99        2.20      3.72 o 
  -4   6   2      155.34      184.42     24.27 o 
  -3   6   2      337.73      416.82     40.97 o 
  -2   6   2      330.16      336.02     27.74 o 
  -1   6   2      126.87      115.91     16.26 o 
   0   6   2        1.12       -3.01      3.43 o 
   1   6   2      101.67      107.31     12.72 o 
   2   6   2       50.91       46.98     18.65 o 
   3   6   2       16.16       22.67     17.67 o 
  -3   7   2        0.74       19.14      8.86 o 
  -2   7   2       23.24       43.44      8.05 o 
  -1   7   2      158.72      177.19     21.15 o 
   0   7   2      136.81      139.68     16.90 o 
   1   7   2        9.60       15.21      5.62 o 
  -2  -7   3       21.21       21.09      6.71 o 
  -1  -7   3       64.69       67.56     11.38 o 
   0  -7   3      191.96      199.56     24.36 o 
   1  -7   3       24.74       23.93      6.20 o 
   2  -7   3        3.94       -0.86      3.71 o 
   3  -7   3       48.69       48.67     13.78 o 
  -3  -6   3       20.54       21.59     16.48 o 
  -2  -6   3       41.90       36.01     13.29 o 
  -1  -6   3        0.50        6.87      4.16 o 
   0  -6   3       81.57       89.55     11.87 o 
   1  -6   3      360.54      402.45     34.71 o 
   2  -6   3      221.42      232.51     23.75 o 
   3  -6   3       98.73       97.77     14.79 o 
   4  -6   3       18.40       23.31      8.89 o 
  -4  -5   3        0.35       -3.21      9.95 o 
  -3  -5   3       13.45        8.38      4.78 o 
  -2  -5   3       40.37       43.99      4.56 o 
  -1  -5   3      520.05      546.06     23.15 o 
   0  -5   3      520.32      511.08     48.58 o 
   1  -5   3       24.54       23.38      6.33 o 
   2  -5   3      207.57      196.78     16.58 o 
   3  -5   3      238.67      239.83     21.62 o 
   4  -5   3      101.75       83.67     10.82 o 
  -4  -4   3       57.97       86.62     36.16 o 
  -3  -4   3      138.29      149.43     28.06 o 
  -2  -4   3      343.49      342.33     15.76 o 
  -1  -4   3        8.73        7.23      1.62 o 
   0  -4   3       35.42       29.68      3.14 o 
   1  -4   3      862.74      907.14     46.88 o 
   2  -4   3      815.17      809.77     46.34 o 
   3  -4   3      564.79      540.56     34.16 o 
   4  -4   3       28.46       29.10      7.18 o 
   5  -4   3        7.91        6.69      7.50 o 
  -5  -3   3       17.95       18.70     18.43 o 
  -4  -3   3        5.72       17.02     18.22 o 
  -3  -3   3       36.10       39.52      5.97 o 
  -2  -3   3      317.00      312.98     32.77 o 
  -1  -3   3     2504.48     2694.66     92.29 o 
   0  -3   3      716.29      667.85     18.85 o 
   1  -3   3     1070.66     1086.40     28.65 o 
   2  -3   3      137.09      129.85      5.72 o 
   3  -3   3      626.08      592.89     24.22 o 
   4  -3   3        7.27       13.76      6.74 o 
   5  -3   3      121.75      138.42     14.95 o 
  -5  -2   3        2.20       21.10     13.05 o 
  -4  -2   3      157.31      143.87     17.21 o 
  -3  -2   3      241.97      280.29     23.30 o 
  -2  -2   3      556.77      559.70     51.68 o 
  -1  -2   3      155.52      153.43     16.04 o 
   0  -2   3       13.83       13.57      1.80 o 
   1  -2   3     1911.31     1961.82     58.50 o 
   2  -2   3      942.88      895.92     31.86 o 
   3  -2   3      622.34      545.62     52.17 o 
   4  -2   3      128.05      122.63     12.13 o 
   5  -2   3        3.39        4.09      3.58 o 
  -5  -1   3       61.14       46.27     13.76 o 
  -4  -1   3       41.63       39.63     17.89 o 
  -3  -1   3        0.11        8.36      4.40 o 
  -2  -1   3      536.58      529.13     35.72 o 
  -1  -1   3     4676.00     4576.00    137.60 o 
   0  -1   3     3752.16     3937.28    124.79 o 
   1  -1   3     4043.46     4152.64    165.33 o 
   2  -1   3       72.15       55.39      5.22 o 
   3  -1   3       64.47       69.97      5.62 o 
   4  -1   3       87.05      101.05     19.30 o 
   5  -1   3      169.57      190.56     20.54 o 
  -5   0   3       22.04       25.12      9.84 o 
  -4   0   3      224.62      226.70     18.10 o 
  -3   0   3      659.50      607.53     23.53 o 
  -2   0   3     1053.19     1074.58     68.32 o 
  -1   0   3      365.81      385.92     14.77 o 
   0   0   3      765.59      693.19     12.93 o 
   1   0   3     1788.62     1767.02     38.91 o 
   2   0   3      992.61      877.51     43.17 o 
   3   0   3      637.35      643.94     84.88 o 
   4   0   3       98.80      106.28     17.73 o 
   5   0   3        0.92       -0.85      3.78 o 
  -5   1   3       71.91       67.10     11.58 o 
  -4   1   3       70.05       79.62     10.49 o 
  -3   1   3       23.01       38.14     10.11 o 
  -2   1   3      264.08      294.04     14.79 o 
  -1   1   3     3535.62     3665.79     89.72 o 
   0   1   3     2803.80     2999.15     81.43 o 
   1   1   3     1137.56     1067.13     24.33 o 
   2   1   3      945.84      958.93     80.23 o 
   3   1   3       28.42       39.19      6.33 o 
   4   1   3       63.00       76.34     19.09 o 
   5   1   3       17.45       26.10     13.59 o 
  -5   2   3        4.26        6.68      8.29 o 
  -4   2   3      192.75      210.28     12.33 o 
  -3   2   3      810.17      832.36     31.51 o 
  -2   2   3     1929.24     1629.66     43.38 o 
  -1   2   3      219.63      190.27      9.48 o 
   0   2   3        2.07        3.30      0.83 o 
   1   2   3      566.89      550.37     24.48 o 
   2   2   3     1474.61     1362.80     36.46 o 
   3   2   3      272.80      308.57     34.80 o 
   4   2   3       64.91       62.34     10.65 o 
   5   2   3        1.73       -5.07      9.41 o 
  -5   3   3      209.46      247.24     41.87 o 
  -4   3   3       67.84       74.69      7.91 o 
  -3   3   3       39.70       38.68      3.97 o 
  -2   3   3      233.83      243.03      8.22 o 
  -1   3   3     1485.10     1717.70     86.34 o 
   0   3   3      850.47      838.75     28.13 o 
   1   3   3      839.14      806.71     49.61 o 
   2   3   3      206.07      183.87      7.57 o 
   3   3   3       97.12       92.01     11.23 o 
   4   3   3        6.33       -1.19      3.86 o 
  -5   4   3        7.74        7.17      7.56 o 
  -4   4   3      104.49      114.87     15.47 o 
  -3   4   3      305.96      315.11     58.17 o 
  -2   4   3      702.00      742.38     41.04 o 
  -1   4   3      225.95      169.89     14.14 o 
   0   4   3      217.52      230.48     11.03 o 
   1   4   3      318.53      289.62     26.96 o 
   2   4   3      150.34      137.19      7.51 o 
   3   4   3       59.31       65.36      9.63 o 
   4   4   3       74.13       65.78     13.14 o 
  -5   5   3      113.32      111.56     18.21 o 
  -4   5   3      117.22      126.37     24.60 o 
  -3   5   3      176.43      189.75     19.76 o 
  -2   5   3       34.77       33.47      5.76 o 
  -1   5   3      382.70      390.69     36.97 o 
   0   5   3      474.27      492.15     33.92 o 
   1   5   3      320.07      314.44     22.23 o 
   2   5   3       29.71       30.63      5.62 o 
   3   5   3        0.31       -2.37      3.88 o 
  -4   6   3       33.70       45.08     10.85 o 
  -3   6   3      137.52      164.64     20.63 o 
  -2   6   3      299.32      289.48     38.96 o 
  -1   6   3      112.18      123.60     21.67 o 
   0   6   3        9.33       15.10      4.99 o 
   1   6   3       34.18       28.35      6.33 o 
   2   6   3        7.83       11.36     12.56 o 
  -3   7   3       69.58       80.62     34.77 o 
  -2   7   3        0.00        1.15      4.51 o 
  -1   7   3       30.93       46.34     11.55 o 
   0   7   3       73.79       75.56     15.31 o 
   1   7   3       54.05       48.04     10.41 o 
  -2  -7   4       13.13        6.05      4.68 o 
  -1  -7   4       64.95       53.15     10.33 o 
   0  -7   4       94.38       92.67     14.53 o 
   1  -7   4       58.75       49.88      9.90 o 
   2  -7   4        7.72        4.45      4.36 o 
   3  -7   4       19.74       18.95      7.11 o 
  -3  -6   4       22.89        5.44     11.31 o 
  -2  -6   4       65.63       77.48     32.79 o 
  -1  -6   4       34.62       24.18      6.10 o 
   0  -6   4        0.27       -1.49      3.45 o 
   1  -6   4       41.36       38.82      7.65 o 
   2  -6   4      274.70      283.66     28.32 o 
   3  -6   4      222.71      265.50     38.17 o 
   4  -6   4       43.17       37.05      9.31 o 
  -3  -5   4       15.98       15.03      4.78 o 
  -2  -5   4       31.77       41.22      6.99 o 
  -1  -5   4      170.16      167.59      8.65 o 
   0  -5   4      493.75      488.03     47.66 o 
   1  -5   4      477.58      492.31     34.46 o 
   2  -5   4       74.09       64.62      9.40 o 
   3  -5   4       40.57       45.47     10.52 o 
   4  -5   4       97.93       85.70     11.10 o 
  -4  -4   4       24.59       30.94     25.83 o 
  -3  -4   4      153.80      140.49     24.81 o 
  -2  -4   4      310.23      334.05     16.71 o 
  -1  -4   4       90.76       84.51      7.12 o 
   0  -4   4       70.63       66.47      3.09 o 
   1  -4   4      207.19      214.85      7.75 o 
   2  -4   4      899.25      812.76     80.61 o 
   3  -4   4       61.69       46.98      6.74 o 
   4  -4   4      240.68      213.44     18.71 o 
   5  -4   4        1.90        1.14      7.29 o 
  -4  -3   4       11.95        9.88      5.11 o 
  -3  -3   4      112.22      109.75      7.74 o 
  -2  -3   4        5.92        4.54      1.68 o 
  -1  -3   4      175.57      165.46      7.98 o 
   0  -3   4     1635.58     1651.34     46.96 o 
   1  -3   4      691.99      573.50     30.36 o 
   2  -3   4      340.55      334.37     13.81 o 
   3  -3   4        0.64       -0.92      1.52 o 
   4  -3   4       60.24       60.08      7.08 o 
   5  -3   4       86.97       86.25     24.17 o 
  -5  -2   4        0.12        1.36      6.20 o 
  -4  -2   4       26.19       22.96     11.94 o 
  -3  -2   4      563.81      586.15     48.91 o 
  -2  -2   4     1211.88     1261.06     53.15 o 
  -1  -2   4     1077.81     1197.04     43.80 o 
   0  -2   4      970.27      947.51     26.16 o 
   1  -2   4      910.01      942.18     29.78 o 
   2  -2   4      454.61      412.66     12.98 o 
   3  -2   4      389.49      315.75     27.86 o 
   4  -2   4      462.83      499.15     79.98 o 
   5  -2   4       21.03       27.93      7.12 o 
  -5  -1   4       51.50       43.44      9.73 o 
  -4  -1   4      134.11      124.11     20.17 o 
  -3  -1   4      268.14      272.44     17.23 o 
  -2  -1   4      103.21      115.81      5.63 o 
  -1  -1   4      661.33      681.06     94.42 o 
   0  -1   4     1965.94     1724.88     40.59 o 
   1  -1   4      616.39      527.47     20.60 o 
   2  -1   4      939.83      852.34     39.74 o 
   3  -1   4        4.38        4.83      3.11 o 
   4  -1   4       46.65       36.27      6.63 o 
   5  -1   4       19.19       29.06      7.44 o 
  -5   0   4       14.92       16.42      7.18 o 
  -4   0   4       44.78       40.64      6.21 o 
  -3   0   4      764.11      804.26     43.86 o 
  -2   0   4     1530.30     1623.18     52.78 o 
  -1   0   4     2818.67     2876.54     41.96 o 
   0   0   4     2217.21     2099.58     64.07 o 
   1   0   4       34.68       25.14      3.20 o 
   2   0   4      163.24      164.12     10.25 o 
   3   0   4      530.38      548.56     34.97 o 
   4   0   4      128.62      149.42     31.46 o 
   5   0   4        6.62        8.90      5.23 o 
  -5   1   4      163.00      176.95     13.69 o 
  -4   1   4      453.29      434.42     25.36 o 
  -3   1   4      354.22      318.20     67.80 o 
  -2   1   4        5.92       11.92      2.14 o 
  -1   1   4      877.33      880.62     22.30 o 
   0   1   4     2544.78     2582.74     82.34 o 
   1   1   4     2324.97     2233.18     69.60 o 
   2   1   4      573.26      532.72     60.08 o 
   3   1   4        0.72       -2.08      2.94 o 
   4   1   4        3.51        0.82      6.77 o 
   5   1   4       20.64       15.68      9.33 o 
  -5   2   4        0.34       -2.44      4.40 o 
  -4   2   4       60.60       55.08      4.85 o 
  -3   2   4      809.53      847.99     40.43 o 
  -2   2   4     1314.70     1197.27     34.75 o 
  -1   2   4     1808.65     1543.90    141.14 o 
   0   2   4     1003.93      977.13     30.47 o 
   1   2   4        1.59        1.65      0.83 o 
   2   2   4      179.65      170.93     12.12 o 
   3   2   4       41.88       39.82      8.43 o 
   4   2   4       88.80      100.34     31.92 o 
   5   2   4        6.81       -0.05      4.44 o 
  -5   3   4      156.36      170.35     33.00 o 
  -4   3   4      219.73      203.22     16.72 o 
  -3   3   4      448.61      458.84     36.24 o 
  -2   3   4       90.46       83.66      4.02 o 
  -1   3   4       79.66       64.01      6.82 o 
   0   3   4     1400.87     1509.60     71.12 o 
   1   3   4      748.40      741.19     27.88 o 
   2   3   4      329.15      317.53     13.32 o 
   3   3   4      114.49      102.71     12.78 o 
   4   3   4        5.14        1.95      6.39 o 
  -5   4   4        6.58        5.80      4.48 o 
  -4   4   4        0.65        0.12      2.75 o 
  -3   4   4      701.93      608.07     44.16 o 
  -2   4   4      859.17      810.78     71.66 o 
  -1   4   4     1240.65     1196.08     44.74 o 
   0   4   4      374.18      401.64     20.96 o 
   1   4   4        0.64       -2.45      2.45 o 
   2   4   4       30.13       30.30      3.48 o 
   3   4   4       42.54       49.64      9.38 o 
   4   4   4       53.51       46.76     12.26 o 
  -5   5   4       78.75       94.10     16.79 o 
  -4   5   4      133.62      120.83     13.90 o 
  -3   5   4      246.93      266.61     25.45 o 
  -2   5   4       14.68       17.68      6.77 o 
  -1   5   4       38.08       38.96      6.99 o 
   0   5   4      319.09      314.82     21.75 o 
   1   5   4       95.60       92.04      7.31 o 
   2   5   4      203.70      159.16     15.86 o 
   3   5   4        5.91        5.09      4.52 o 
  -4   6   4        0.37       -4.46      4.46 o 
  -3   6   4      145.34      140.22     18.98 o 
  -2   6   4      156.48      174.88     36.46 o 
  -1   6   4      462.70      496.86     46.11 o 
   0   6   4      155.39      164.95     18.47 o 
   1   6   4       15.09       18.96      5.46 o 
   2   6   4        4.93       11.74     13.05 o 
  -3   7   4      105.08       91.76     23.38 o 
  -2   7   4       13.88       29.34      8.68 o 
  -1   7   4        4.41       -2.89      7.88 o 
   0   7   4       74.56       66.74     13.97 o 
   1   7   4       53.12       36.76     21.64 o 
  -2  -7   5        0.04        1.30      4.30 o 
  -1  -7   5       15.51       18.12     13.97 o 
   0  -7   5      126.23      142.17     19.48 o 
   1  -7   5      106.70       90.51     13.41 o 
   2  -7   5      189.72      208.52     26.11 o 
   3  -7   5        0.32        4.59      5.07 o 
  -3  -6   5       26.60       12.13     13.27 o 
  -2  -6   5       56.94       55.91      9.98 o 
  -1  -6   5      146.11      142.52     16.51 o 
   0  -6   5       47.53       39.10      7.15 o 
   1  -6   5       24.77       16.78      5.32 o 
   2  -6   5      178.89      199.08     22.61 o 
   3  -6   5      170.68      171.45     23.29 o 
   4  -6   5      116.22      117.98     19.57 o 
  -3  -5   5        8.61        8.63      3.86 o 
  -2  -5   5        0.94       -2.16      2.16 o 
  -1  -5   5       85.85       75.78      4.62 o 
   0  -5   5      403.20      379.04     26.01 o 
   1  -5   5      487.46      501.54     35.96 o 
   2  -5   5      209.96      240.71     21.98 o 
   3  -5   5       44.20       40.42     12.83 o 
   4  -5   5        1.09       -1.29      3.18 o 
  -4  -4   5        2.62       -8.59     17.56 o 
  -3  -4   5       45.08       47.26      8.05 o 
  -2  -4   5      220.32      202.84     10.66 o 
  -1  -4   5      559.98      546.44     21.70 o 
   0  -4   5      175.69      154.04      6.44 o 
   1  -4   5        0.30       -0.29      1.02 o 
   2  -4   5      154.00      137.79     15.61 o 
   3  -4   5      421.54      374.43     49.92 o 
   4  -4   5      263.97      223.11     20.05 o 
   5  -4   5       38.05       65.14     22.40 o 
  -4  -3   5      108.08      120.00     14.35 o 
  -3  -3   5      100.37       94.69      7.93 o 
  -2  -3   5       53.88       52.41      4.35 o 
  -1  -3   5      224.40      234.45      9.85 o 
   0  -3   5     1340.11     1438.79     47.22 o 
   1  -3   5      991.32      803.10     49.52 o 
   2  -3   5      788.25      804.07     35.53 o 
   3  -3   5      185.13      174.98      9.70 o 
   4  -3   5       98.50       92.18      9.82 o 
   5  -3   5        2.76        1.35      3.14 o 
  -4  -2   5       10.67        8.45      4.35 o 
  -3  -2   5      311.36      337.62     37.00 o 
  -2  -2   5      253.79      247.37     11.51 o 
  -1  -2   5      866.52      837.25     31.55 o 
   0  -2   5      241.73      263.80     12.86 o 
   1  -2   5       98.00      114.79      5.32 o 
   2  -2   5      460.11      452.32     16.31 o 
   3  -2   5      337.58      278.38     26.47 o 
   4  -2   5      163.04      153.79     30.39 o 
   5  -2   5       55.40       58.97     20.50 o 
  -4  -1   5      197.32      189.71     11.92 o 
  -3  -1   5      262.55      242.47     15.29 o 
  -2  -1   5      682.49      722.25     25.33 o 
  -1  -1   5      122.93      115.47      6.07 o 
   0  -1   5      977.40      828.34     24.13 o 
   1  -1   5     1102.76      921.71     30.48 o 
   2  -1   5     1826.57     1709.07     56.09 o 
   3  -1   5       97.24       95.72     14.08 o 
   4  -1   5        0.80       -0.50      3.00 o 
   5  -1   5        0.44        1.90      4.08 o 
  -5   0   5       71.07       56.98      8.45 o 
  -4   0   5        0.02        6.85      4.76 o 
  -3   0   5      200.06      213.21     11.38 o 
  -2   0   5      589.58      497.56     39.55 o 
  -1   0   5     2876.52     3077.34    140.56 o 
   0   0   5      724.14      611.91     18.98 o 
   1   0   5       29.04       26.36      2.23 o 
   2   0   5      579.95      601.27     32.02 o 
   3   0   5      117.84      122.18     12.37 o 
   4   0   5      234.08      232.07     22.24 o 
   5   0   5       35.64       43.14     10.31 o 
  -5   1   5      145.92      163.37     18.98 o 
  -4   1   5      135.20      162.64     16.78 o 
  -3   1   5      656.22      681.31     25.63 o 
  -2   1   5      690.28      613.72     51.33 o 
  -1   1   5       60.60       71.41      6.83 o 
   0   1   5      242.01      241.76     22.67 o 
   1   1   5      615.31      580.07     46.36 o 
   2   1   5      682.21      682.67     39.92 o 
   3   1   5       89.79      117.90     12.99 o 
   4   1   5       10.35        8.33      4.75 o 
   5   1   5        5.68        6.47      6.88 o 
  -5   2   5       65.86       62.43      7.00 o 
  -4   2   5       80.56       78.41     10.82 o 
  -3   2   5       24.38       18.50      2.50 o 
  -2   2   5      829.53      769.10     33.75 o 
  -1   2   5     1575.20     1495.81     47.99 o 
   0   2   5     1115.93     1087.71     39.52 o 
   1   2   5      247.08      240.94      9.43 o 
   2   2   5       15.79       20.93      7.56 o 
   3   2   5      118.07      111.12     12.83 o 
   4   2   5      118.02      137.57     18.19 o 
   5   2   5        6.55       -1.40      4.36 o 
  -5   3   5       55.06       40.99      8.40 o 
  -4   3   5      511.04      439.22     49.39 o 
  -3   3   5      685.33      708.05     50.23 o 
  -2   3   5      612.50      607.67     64.24 o 
  -1   3   5        0.21        2.19      3.43 o 
   0   3   5      163.98      166.71      9.22 o 
   1   3   5      390.08      372.42     46.34 o 
   2   3   5      309.63      314.85     24.31 o 
   3   3   5       50.48       63.19     11.16 o 
   4   3   5        2.78        0.52      6.93 o 
  -5   4   5       58.96       66.07     21.04 o 
  -4   4   5       71.17       90.70     13.01 o 
  -3   4   5       44.18       26.07      2.94 o 
  -2   4   5      251.39      199.85     18.44 o 
  -1   4   5      587.89      570.12     41.84 o 
   0   4   5      396.96      414.64     27.31 o 
   1   4   5      218.55      210.63     12.46 o 
   2   4   5        3.58        5.64      3.51 o 
   3   4   5       14.35        6.91      4.98 o 
   4   4   5        2.86       19.48     14.27 o 
  -4   5   5      251.67      263.86     28.28 o 
  -3   5   5      258.57      245.96     35.23 o 
  -2   5   5      714.86      720.52     90.23 o 
  -1   5   5       23.00       25.24      6.17 o 
   0   5   5        7.64        6.41      3.29 o 
   1   5   5      143.88      138.96     12.89 o 
   2   5   5      104.33       87.49     11.76 o 
   3   5   5       16.58       21.90     19.85 o 
  -4   6   5       44.88       52.28     14.33 o 
  -3   6   5       16.86       12.39      5.48 o 
  -2   6   5      101.98       93.00     15.09 o 
  -1   6   5      280.98      284.74     31.08 o 
   0   6   5      147.36      159.95     22.18 o 
   1   6   5       48.31       49.88      9.28 o 
   2   6   5        4.55       -3.26      8.81 o 
  -3   7   5      169.49      160.52     30.99 o 
  -2   7   5      172.40      165.38     24.83 o 
  -1   7   5        2.75        5.50      5.56 o 
   0   7   5        4.82        4.18      4.98 o 
   1   7   5       16.76       33.55     18.49 o 
  -1  -7   6       13.42        6.12      8.02 o 
   0  -7   6       37.13       46.73      9.89 o 
   1  -7   6      149.84      131.97     16.93 o 
   2  -7   6       89.55       95.49     15.01 o 
  -2  -6   6       64.01       53.85      9.95 o 
  -1  -6   6      121.14      116.62     14.63 o 
   0  -6   6      137.36      129.56     14.85 o 
   1  -6   6       60.96       59.35      9.33 o 
   2  -6   6       20.79       33.81     10.11 o 
   3  -6   6       12.78        7.65      6.02 o 
  -3  -5   6       87.23       83.38      7.81 o 
  -2  -5   6       70.73       57.05      5.69 o 
  -1  -5   6        0.23        0.55      1.54 o 
   0  -5   6       73.74       71.34      8.22 o 
   1  -5   6      401.54      437.87     33.24 o 
   2  -5   6      470.95      539.16     62.77 o 
   3  -5   6      186.51      179.98     30.45 o 
   4  -5   6        1.82        8.04      4.77 o 
  -3  -4   6       45.03       43.46      5.17 o 
  -2  -4   6      299.55      301.55     17.52 o 
  -1  -4   6      514.23      534.42     23.61 o 
   0  -4   6      730.37      690.93     25.43 o 
   1  -4   6      186.53      180.82     11.35 o 
   2  -4   6        7.57        6.97      2.44 o 
   3  -4   6      127.23      111.78     19.33 o 
   4  -4   6      101.57       73.76     12.51 o 
  -4  -3   6       99.40      109.19     13.54 o 
  -3  -3   6       85.33       91.02     11.15 o 
  -2  -3   6      183.10      196.49     16.96 o 
  -1  -3   6       17.18       17.66      2.65 o 
   0  -3   6      101.08       86.41      4.58 o 
   1  -3   6      851.99      733.76     40.39 o 
   2  -3   6      728.14      785.25     38.82 o 
   3  -3   6      237.66      238.98     13.92 o 
   4  -3   6       51.68       48.80      8.19 o 
   5  -3   6        0.49        9.19      8.81 o 
  -4  -2   6       12.11        9.75      3.62 o 
  -3  -2   6        0.15       -1.13      2.08 o 
  -2  -2   6      672.86      657.22     27.65 o 
  -1  -2   6     1178.80     1345.04    132.50 o 
   0  -2   6     2471.98     2779.06    157.98 o 
   1  -2   6      825.85      829.49     31.90 o 
   2  -2   6        0.04        1.72      2.26 o 
   3  -2   6       60.39       51.54      3.86 o 
   4  -2   6      101.24      105.50     12.02 o 
   5  -2   6      124.41      114.63     24.20 o 
  -4  -1   6      160.16      160.55     14.01 o 
  -3  -1   6      240.79      248.95     12.74 o 
  -2  -1   6     1152.08     1237.49     96.74 o 
  -1  -1   6       49.48       58.11      4.39 o 
   0  -1   6      395.84      352.73     18.12 o 
   1  -1   6     1414.26     1493.58     59.82 o 
   2  -1   6      611.73      541.83     20.79 o 
   3  -1   6      530.24      522.68     35.81 o 
   4  -1   6       27.13       36.50      7.96 o 
   5  -1   6        2.20        3.60      4.72 o 
  -5   0   6        2.04        2.15      3.44 o 
  -4   0   6      194.99      181.80     14.89 o 
  -3   0   6       12.60       13.76      2.88 o 
  -2   0   6      789.52      718.74     61.73 o 
  -1   0   6      470.82      407.38     18.26 o 
   0   0   6     3232.72     3166.08    124.70 o 
   1   0   6      808.27      716.71     78.89 o 
   2   0   6       25.67       18.51      1.85 o 
   3   0   6        0.90        0.21      2.80 o 
   4   0   6      106.19      115.86     15.69 o 
   5   0   6       29.92       35.65     14.79 o 
  -5   1   6        2.12       -0.66      3.14 o 
  -4   1   6      147.16      167.29     12.07 o 
  -3   1   6      750.65      731.65     42.09 o 
  -2   1   6     1099.00     1231.94     95.20 o 
  -1   1   6       45.39       35.79      4.84 o 
   0   1   6        5.14        0.46      1.83 o 
   1   1   6     1091.49     1181.10     74.38 o 
   2   1   6      763.68      708.03     42.26 o 
   3   1   6      495.49      573.88     47.34 o 
   4   1   6        5.62        5.66      4.92 o 
   5   1   6        5.47        2.37      4.79 o 
  -5   2   6       82.35       77.33     10.95 o 
  -4   2   6      267.03      272.77     15.25 o 
  -3   2   6       98.14       90.43      5.32 o 
  -2   2   6      202.74      222.14      9.32 o 
  -1   2   6      892.58      917.60     58.01 o 
   0   2   6     1870.99     1969.69     84.96 o 
   1   2   6      288.77      300.70     21.82 o 
   2   2   6       19.12       20.00      5.18 o 
   3   2   6        8.75        6.30      4.59 o 
   4   2   6       25.11       27.82      8.90 o 
  -5   3   6        1.50        1.51      5.79 o 
  -4   3   6      121.14      115.90      8.32 o 
  -3   3   6      294.26      260.67     12.76 o 
  -2   3   6      583.31      637.43     26.06 o 
  -1   3   6      307.00      327.85     15.67 o 
   0   3   6        0.67       -0.60      1.66 o 
   1   3   6      229.83      224.75     12.49 o 
   2   3   6      206.48      193.00     18.89 o 
   3   3   6      118.42      138.78     27.62 o 
   4   3   6       24.95       27.19      8.52 o 
  -5   4   6      120.71      136.91     33.28 o 
  -4   4   6      135.98      139.71     15.18 o 
  -3   4   6       86.06       80.08      5.73 o 
  -2   4   6       75.50       65.10      4.63 o 
  -1   4   6      478.97      429.76     37.87 o 
   0   4   6      707.41      776.29     43.48 o 
   1   4   6      210.66      181.47     10.60 o 
   2   4   6       27.19       23.07      8.43 o 
   3   4   6        1.09        6.64     11.50 o 
   4   4   6        9.61       32.03     11.69 o 
  -4   5   6       79.12       78.11     11.97 o 
  -3   5   6      197.12      181.18     19.26 o 
  -2   5   6      368.36      322.17     25.22 o 
  -1   5   6       88.39       90.73     12.28 o 
   0   5   6        0.18       -0.30      2.97 o 
   1   5   6       50.20       44.66      8.35 o 
   2   5   6       29.96       29.02      7.98 o 
   3   5   6       39.36       38.89      9.80 o 
  -4   6   6      187.45      202.22     26.40 o 
  -3   6   6       52.79       50.64      9.62 o 
  -2   6   6       27.69       33.82      8.94 o 
  -1   6   6       12.78       10.78      5.78 o 
   0   6   6      190.43      196.30     31.86 o 
   1   6   6       53.05       51.95      9.67 o 
   2   6   6       19.30       33.28     17.45 o 
  -2   7   6      164.61      152.04     24.36 o 
  -1   7   6       55.88       68.65     20.34 o 
   0   7   6        5.11        2.19      4.92 o 
  -1  -7   7        9.08        5.86      4.93 o 
   0  -7   7        2.07       -2.80      4.39 o 
   1  -7   7       47.92       29.18      6.87 o 
   2  -7   7       59.45       48.96     11.06 o 
  -2  -6   7       24.95       26.53      8.05 o 
  -1  -6   7       37.67       32.45      8.78 o 
   0  -6   7      327.06      318.94     28.81 o 
   1  -6   7       86.71       75.94     11.06 o 
   2  -6   7       19.54       25.58      7.29 o 
   3  -6   7       35.13       53.61     12.89 o 
  -3  -5   7       22.09       27.82      5.04 o 
  -2  -5   7      124.34      109.86     13.45 o 
  -1  -5   7       78.06       73.49      5.77 o 
   0  -5   7       16.22       12.76      2.80 o 
   1  -5   7      118.57      102.98     12.26 o 
   2  -5   7      214.17      222.63     23.83 o 
   3  -5   7      197.09      200.73     42.09 o 
   4  -5   7        6.03        3.15      7.07 o 
  -4  -4   7       16.97       18.84      5.41 o 
  -3  -4   7        0.74       68.99     66.83 o 
  -2  -4   7        2.26        4.02      5.68 o 
  -1  -4   7      229.44      233.26     12.26 o 
   0  -4   7      618.72      698.13     92.71 o 
   1  -4   7      297.22      371.78     33.44 o 
   2  -4   7       93.13       78.93      6.47 o 
   3  -4   7        2.42        3.87      2.82 o 
   4  -4   7       37.91       41.38     16.37 o 
  -5  -3   7        1.95       -4.68      5.65 o 
  -4  -3   7       34.95       23.15      4.95 o 
  -3  -3   7      183.47      185.74     14.00 o 
  -2  -3   7      695.20      751.94     45.31 o 
  -1  -3   7      428.52      422.75     39.32 o 
   0  -3   7        1.44        6.25      4.57 o 
   1  -3   7      102.56       93.30      5.51 o 
   2  -3   7      498.82      504.99     27.81 o 
   3  -3   7      339.39      329.24     20.52 o 
   4  -3   7       66.86       70.37     12.61 o 
   5  -3   7        0.55        4.89      9.52 o 
  -5  -2   7       24.55       27.62      9.24 o 
  -4  -2   7       54.94       56.79     16.77 o 
  -3  -2   7       69.88       62.67      5.46 o 
  -2  -2   7      167.36      176.70      9.96 o 
  -1  -2   7      533.11      544.04     21.26 o 
   0  -2   7     1032.10     1172.34     88.17 o 
   1  -2   7      629.94      615.80     42.63 o 
   2  -2   7      192.32      188.64     10.32 o 
   3  -2   7        2.53        1.79      1.57 o 
   4  -2   7       49.90       37.43      6.92 o 
   5  -2   7       19.12       18.46      6.07 o 
  -5  -1   7       15.42       19.36      7.61 o 
  -4  -1   7       97.78      112.24     20.63 o 
  -3  -1   7      456.90      450.27     19.70 o 
  -2  -1   7      669.29      570.50     39.56 o 
  -1  -1   7     1584.00     1531.24     78.00 o 
   0  -1   7       97.88       87.23      5.52 o 
   1  -1   7        2.20        0.40      1.66 o 
   2  -1   7      341.96      336.73     16.57 o 
   3  -1   7      355.33      361.47     28.10 o 
   4  -1   7       59.18       70.59     11.85 o 
   5  -1   7        4.82       -1.25     10.25 o 
  -5   0   7       95.90       77.03     10.19 o 
  -4   0   7      256.83      243.02     20.99 o 
  -3   0   7      147.28      148.71     11.74 o 
  -2   0   7      166.81      212.57     28.14 o 
  -1   0   7      197.59      182.50     15.36 o 
   0   0   7     2914.99     3056.30    128.22 o 
   1   0   7     1306.32     1369.94     80.54 o 
   2   0   7      312.01      337.58     16.38 o 
   3   0   7        5.24        2.15      3.30 o 
   4   0   7        4.32        5.94      4.69 o 
   5   0   7       24.90       22.39      8.32 o 
  -5   1   7       13.48        4.22      3.56 o 
  -4   1   7      472.95      513.03     51.00 o 
  -3   1   7      122.98      130.07     21.42 o 
  -2   1   7     1599.48     1695.30    102.51 o 
  -1   1   7     1648.28     1697.44     59.53 o 
   0   1   7        4.88       12.48      3.47 o 
   1   1   7       23.45       21.05      4.21 o 
   2   1   7      214.11      200.93     17.57 o 
   3   1   7      150.86      158.10     17.52 o 
   4   1   7       24.10       42.84     10.66 o 
  -5   2   7       74.19       71.84     10.63 o 
  -4   2   7      178.27      140.33     19.65 o 
  -3   2   7      251.94      233.92     12.08 o 
  -2   2   7        0.32        2.54      1.28 o 
  -1   2   7      234.80      223.52     11.75 o 
   0   2   7     1359.92     1450.97     78.56 o 
   1   2   7      620.90      636.47     31.21 o 
   2   2   7      354.75      422.60     39.75 o 
   3   2   7       16.42       17.63      6.44 o 
   4   2   7        0.34        1.04      4.41 o 
  -5   3   7        0.92        4.57      3.06 o 
  -4   3   7       72.39       62.93      7.15 o 
  -3   3   7      184.58      152.19      8.65 o 
  -2   3   7     2015.32     1965.53    106.42 o 
  -1   3   7      520.95      530.54     39.60 o 
   0   3   7      159.26      154.76     10.96 o 
   1   3   7        9.55        7.51      2.74 o 
   2   3   7      174.23      161.41     19.68 o 
   3   3   7       66.61       77.26     20.53 o 
   4   3   7       18.67       27.20      9.22 o 
  -4   4   7      192.67      183.74     34.39 o 
  -3   4   7      136.53      149.25     14.52 o 
  -2   4   7        6.56        8.17      1.88 o 
  -1   4   7      106.56      113.73     11.99 o 
   0   4   7      324.07      340.24     23.48 o 
   1   4   7      270.08      259.89     23.50 o 
   2   4   7      104.35      101.35     15.68 o 
   3   4   7        4.18       13.15     15.55 o 
  -4   5   7        5.66        4.02      4.03 o 
  -3   5   7      155.51      132.87     26.15 o 
  -2   5   7      308.38      311.43     28.33 o 
  -1   5   7      349.54      318.20     41.84 o 
   0   5   7      160.35      136.27     15.93 o 
   1   5   7        4.67       -0.79      2.49 o 
   2   5   7       23.79       20.93     10.60 o 
   3   5   7       12.66       17.43     18.43 o 
  -3   6   7      103.42       88.20     21.18 o 
  -2   6   7        3.97        7.18      4.87 o 
  -1   6   7       24.96       18.96      6.00 o 
   0   6   7      132.95      114.42     21.64 o 
   1   6   7       84.48       86.40     27.84 o 
   2   6   7       25.10       16.69     13.92 o 
  -2   7   7       86.99       67.34     17.43 o 
  -1   7   7      125.12      111.57     16.46 o 
   0   7   7        3.98        4.32      4.68 o 
  -1  -7   8       72.85       54.16     14.08 o 
   0  -7   8        0.24        5.09      5.00 o 
   1  -7   8        7.61        4.55      4.11 o 
  -2  -6   8        3.58        1.74      4.78 o 
  -1  -6   8       57.14       53.86      9.67 o 
   0  -6   8      109.60       83.14     10.74 o 
   1  -6   8      183.35      190.16     20.52 o 
   2  -6   8       57.42       52.15     10.52 o 
   3  -6   8        0.33        4.48      6.14 o 
  -3  -5   8        2.96        5.10      2.93 o 
  -2  -5   8      133.57      139.93     11.32 o 
  -1  -5   8      188.12      183.75     12.77 o 
   0  -5   8        3.78        8.46      2.32 o 
   1  -5   8        7.02        4.82      3.49 o 
   2  -5   8      190.96      187.31     20.09 o 
   3  -5   8      145.16      114.43     15.33 o 
   4  -5   8      109.61      111.25     27.35 o 
  -4  -4   8       15.58       21.75      5.65 o 
  -3  -4   8      163.46      177.35     16.71 o 
  -2  -4   8       40.57       79.02     32.79 o 
  -1  -4   8       53.31       50.28      5.23 o 
   0  -4   8      387.89      420.64     56.65 o 
   1  -4   8      714.72      840.98     96.25 o 
   2  -4   8      161.47      166.32     12.40 o 
   3  -4   8       11.92       12.75      4.00 o 
   4  -4   8        6.36       -5.17      8.37 o 
  -4  -3   8        4.17        0.32      2.67 o 
  -3  -3   8       70.97       79.80      9.65 o 
  -2  -3   8      337.46      403.78     24.13 o 
  -1  -3   8      223.57      215.63     19.13 o 
   0  -3   8      126.90      127.21      9.71 o 
   1  -3   8        0.31        6.31      3.36 o 
   2  -3   8      245.04      231.99     15.63 o 
   3  -3   8      181.98      186.98     14.89 o 
   4  -3   8       92.03       93.93     14.39 o 
  -5  -2   8       19.69       36.65     10.28 o 
  -4  -2   8      125.85      107.31     17.13 o 
  -3  -2   8      161.26      161.46     13.19 o 
  -2  -2   8       22.50       16.97      5.95 o 
  -1  -2   8        1.53        0.65      2.64 o 
   0  -2   8      700.11      756.53     47.36 o 
   1  -2   8      998.20     1049.57     84.07 o 
   2  -2   8      301.60      319.89     18.86 o 
   3  -2   8       78.27       56.23     12.61 o 
   4  -2   8        1.09        0.58      3.78 o 
  -5  -1   8       21.13       12.08      4.40 o 
  -4  -1   8        4.89        3.88      3.12 o 
  -3  -1   8      158.87      154.43     14.35 o 
  -2  -1   8      510.37      467.31     34.34 o 
  -1  -1   8     1349.97     1358.30     78.56 o 
   0  -1   8      289.44      230.49      9.54 o 
   1  -1   8        5.11        5.02      2.12 o 
   2  -1   8      190.49      183.66     11.83 o 
   3  -1   8      203.42      218.46     23.08 o 
   4  -1   8      107.98      133.06     21.09 o 
   5  -1   8       16.49       17.17      7.33 o 
  -5   0   8      129.88      116.39     13.78 o 
  -4   0   8       53.01       47.60      8.30 o 
  -3   0   8      494.01      552.29     41.00 o 
  -2   0   8      141.99      162.11     15.97 o 
  -1   0   8      106.90      119.42     21.89 o 
   0   0   8      157.82      145.69      7.83 o 
   1   0   8      797.97      818.79     52.30 o 
   2   0   8      228.08      260.79     17.99 o 
   3   0   8       61.53       66.91     11.22 o 
   4   0   8        0.20       -0.37      3.67 o 
  -5   1   8       30.36       40.52      8.94 o 
  -4   1   8       24.07       15.06      5.06 o 
  -3   1   8       90.13       96.52     10.73 o 
  -2   1   8      588.59      601.15     55.22 o 
  -1   1   8     1655.40     1749.41     86.29 o 
   0   1   8      284.21      292.98     17.15 o 
   1   1   8      189.98      202.50     11.33 o 
   2   1   8       41.55       47.94      9.07 o 
   3   1   8      110.88      114.78     21.97 o 
   4   1   8       87.35      100.13     39.20 o 
  -5   2   8       78.30       85.27     13.78 o 
  -4   2   8      173.49      160.89     15.51 o 
  -3   2   8     1432.95     1376.44     98.47 o 
  -2   2   8        3.84        3.54      3.75 o 
  -1   2   8       27.61       21.59      4.32 o 
   0   2   8      126.80      123.34      8.35 o 
   1   2   8      958.43      992.45     60.59 o 
   2   2   8       75.22       81.43     11.46 o 
   3   2   8       40.26       49.23      9.46 o 
   4   2   8        0.30        7.46      8.21 o 
  -5   3   8       75.63       55.60      8.24 o 
  -4   3   8        1.31       -1.69      3.15 o 
  -3   3   8      101.79       88.19     10.68 o 
  -2   3   8      221.40      202.52     15.53 o 
  -1   3   8      758.76      702.23     36.97 o 
   0   3   8      305.45      317.56     20.21 o 
   1   3   8      101.44      101.34     13.66 o 
   2   3   8        9.57       10.61      6.47 o 
   3   3   8       10.86       22.63      9.13 o 
   4   3   8       14.49       14.36      7.25 o 
  -4   4   8      274.46      305.04     55.62 o 
  -3   4   8      495.21      456.83     34.61 o 
  -2   4   8       90.88       89.51      7.08 o 
  -1   4   8      250.80      251.32     18.83 o 
   0   4   8      204.08      211.32     17.80 o 
   1   4   8      165.92      163.84     14.22 o 
   2   4   8       44.40       43.35     11.04 o 
   3   4   8       46.17       33.76     12.54 o 
  -4   5   8        0.93       -8.32     10.06 o 
  -3   5   8       13.60       12.75      4.86 o 
  -2   5   8      205.53      200.45     22.42 o 
  -1   5   8      432.18      440.75     32.45 o 
   0   5   8      111.27      120.19     13.48 o 
   1   5   8       29.48       26.72      5.95 o 
   2   5   8        0.31        4.50      5.62 o 
  -3   6   8      166.21      158.52     23.32 o 
  -2   6   8      111.76      110.71     17.71 o 
  -1   6   8       10.08       15.52      7.64 o 
   0   6   8        8.37        2.62      8.97 o 
   1   6   8       12.03       15.93     15.12 o 
   0  -7   9       26.95       18.92      9.03 o 
   1  -7   9        2.83        6.89      5.28 o 
  -2  -6   9       12.37       15.77      7.99 o 
  -1  -6   9       12.10       22.93      6.77 o 
   0  -6   9       13.56       10.21      4.80 o 
   1  -6   9      236.79      223.42     33.25 o 
   2  -6   9      118.10      124.99     17.97 o 
   3  -6   9       47.63       62.06     15.76 o 
  -3  -5   9       84.72       68.31      8.31 o 
  -2  -5   9       31.27       29.22      5.16 o 
  -1  -5   9      265.18      235.92     14.92 o 
   0  -5   9      213.54      194.49     14.11 o 
   1  -5   9        5.69        3.42      5.11 o 
   2  -5   9        5.13        3.42      3.86 o 
   3  -5   9       85.14       59.82     10.84 o 
  -4  -4   9       19.26       11.93     10.44 o 
  -3  -4   9       70.42       73.80      9.85 o 
  -2  -4   9        7.02        3.97      3.23 o 
  -1  -4   9        1.38        4.26      3.86 o 
   0  -4   9       82.91       76.80      6.07 o 
   1  -4   9      548.58      633.05     77.24 o 
   2  -4   9      133.81      137.30     10.69 o 
   3  -4   9      146.32      140.12     14.17 o 
   4  -4   9        4.29       13.16     10.98 o 
  -4  -3   9        0.82        5.43      4.15 o 
  -3  -3   9       47.12       52.99      7.95 o 
  -2  -3   9       20.25       17.89      4.55 o 
  -1  -3   9     1395.82     1595.68    186.16 o 
   0  -3   9      311.75      363.21     39.69 o 
   1  -3   9      141.54      132.25      9.69 o 
   2  -3   9        9.45       11.51      3.55 o 
   3  -3   9      143.52      149.32     13.18 o 
   4  -3   9       71.28       55.49     10.45 o 
  -5  -2   9       21.68       22.08      7.01 o 
  -4  -2   9       57.79       72.28     18.05 o 
  -3  -2   9      234.23      241.03     21.21 o 
  -2  -2   9      117.32      108.63     10.11 o 
  -1  -2   9        1.05       -1.30      3.18 o 
   0  -2   9      386.06      412.58     55.30 o 
   1  -2   9      617.62      673.17     51.85 o 
   2  -2   9      408.89      432.43     27.30 o 
   3  -2   9      184.12      174.53     18.28 o 
   4  -2   9        3.93        0.60      3.90 o 
  -5  -1   9       12.00        8.20      4.78 o 
  -4  -1   9        8.28        2.38      3.60 o 
  -3  -1   9        3.36        6.14      3.90 o 
  -2  -1   9      280.20      344.83     30.61 o 
  -1  -1   9     1048.86     1044.83     87.68 o 
   0  -1   9      308.41      258.91     18.92 o 
   1  -1   9      453.07      451.09     34.08 o 
   2  -1   9        7.78        8.93      3.30 o 
   3  -1   9       77.33       75.38     12.72 o 
   4  -1   9       32.00       46.91     11.63 o 
  -5   0   9        1.73        1.19      3.86 o 
  -4   0   9      122.02      117.93     14.56 o 
  -3   0   9      456.98      418.80     39.69 o 
  -2   0   9      334.77      328.79     24.96 o 
  -1   0   9       29.45       35.81      6.51 o 
   0   0   9       54.81       50.46      7.28 o 
   1   0   9      716.17      665.64    115.58 o 
   2   0   9      565.39      625.13     67.90 o 
   3   0   9      162.49      180.15     21.11 o 
   4   0   9       12.72       20.55      7.91 o 
  -5   1   9       59.73       57.31     11.00 o 
  -4   1   9      115.34      114.17     14.37 o 
  -3   1   9      124.51      125.76     27.89 o 
  -2   1   9      131.19      140.23     13.12 o 
  -1   1   9      841.72      901.35     39.72 o 
   0   1   9      975.79     1231.24     70.10 o 
   1   1   9       81.69       66.34      8.56 o 
   2   1   9        5.45       10.00      5.24 o 
   3   1   9       34.59       29.88      8.76 o 
   4   1   9       19.62       18.49      8.79 o 
  -5   2   9       10.79        8.98      5.39 o 
  -4   2   9      120.46      115.66     34.55 o 
  -3   2   9      185.25      154.12     21.26 o 
  -2   2   9      445.38      401.89     18.63 o 
  -1   2   9       63.45       57.08      7.59 o 
   0   2   9        1.70        4.82      2.64 o 
   1   2   9      325.92      344.23     26.78 o 
   2   2   9      133.68      130.40     41.60 o 
   3   2   9       94.20      115.82     32.30 o 
   4   2   9       12.87        7.73      7.08 o 
  -5   3   9      143.91      158.34     39.20 o 
  -4   3   9       90.75       80.84     16.28 o 
  -3   3   9        2.11        2.77      2.88 o 
  -2   3   9       13.30       15.51      3.63 o 
  -1   3   9     1277.95     1480.08    137.74 o 
   0   3   9      267.52      283.29     28.78 o 
   1   3   9      102.45       82.44     24.59 o 
   2   3   9       66.81       66.38     14.10 o 
   3   3   9       34.06       35.71     14.30 o 
  -4   4   9       35.15       26.86     11.69 o 
  -3   4   9      316.38      235.35     41.46 o 
  -2   4   9      341.89      308.60     42.17 o 
  -1   4   9        5.11       11.36      4.05 o 
   0   4   9        1.61        2.65      3.12 o 
   1   4   9       90.10       88.23      9.66 o 
   2   4   9       49.26       56.64     13.65 o 
   3   4   9       26.56       42.30     14.70 o 
  -4   5   9       55.09       29.25     15.50 o 
  -3   5   9       37.63       35.50      9.05 o 
  -2   5   9        4.17        7.93      4.92 o 
  -1   5   9      227.30      184.31     45.49 o 
   0   5   9       18.45       20.57      5.60 o 
   1   5   9      154.27      115.75     20.81 o 
   2   5   9        5.61        5.47      5.86 o 
  -3   6   9      179.51      184.87     39.91 o 
  -2   6   9       99.60      102.64     18.62 o 
  -1   6   9       54.16       55.22     12.83 o 
   0   6   9       11.48       10.83      6.27 o 
   1   6   9       36.54       23.54     15.61 o 
  -2  -6  10       26.29       20.01      9.08 o 
  -1  -6  10       11.32        8.92      7.07 o 
   0  -6  10       10.02        5.69      4.40 o 
   1  -6  10       72.28       59.32     16.86 o 
   2  -6  10       81.39       79.34     14.24 o 
  -3  -5  10        0.07        1.06      3.38 o 
  -2  -5  10        7.06       10.06      3.98 o 
  -1  -5  10       98.13      101.18      9.41 o 
   0  -5  10      246.33      226.79     14.32 o 
   1  -5  10       38.64       38.80      7.53 o 
   2  -5  10       39.91       26.23      7.02 o 
   3  -5  10       10.61        4.09      5.19 o 
  -4  -4  10       19.64       14.74      8.29 o 
  -3  -4  10       28.88       37.72      7.63 o 
  -2  -4  10      445.30      485.51     68.78 o 
  -1  -4  10        3.81       10.99      2.98 o 
   0  -4  10        4.35       -1.98      2.66 o 
   1  -4  10       76.98       85.82     14.92 o 
   2  -4  10      316.69      302.95     21.50 o 
   3  -4  10       80.71       79.54     13.03 o 
   4  -4  10       27.83       38.06     16.64 o 
  -4  -3  10       24.38       21.80      6.52 o 
  -3  -3  10        0.07        0.09      2.94 o 
  -2  -3  10       50.01       54.83     12.37 o 
  -1  -3  10      404.35      525.99     65.66 o 
   0  -3  10      389.61      413.12     38.58 o 
   1  -3  10      193.34      187.96     19.73 o 
   2  -3  10       93.95       97.44     12.43 o 
   3  -3  10       43.31       25.89      8.01 o 
   4  -3  10       11.53        9.07      9.03 o 
  -4  -2  10        9.88       22.81      5.95 o 
  -3  -2  10      245.69      249.71     23.18 o 
  -2  -2  10      502.44      483.50     46.16 o 
  -1  -2  10       10.18       14.97      4.39 o 
   0  -2  10      442.80      349.10     67.51 o 
   1  -2  10      285.32      302.23     20.11 o 
   2  -2  10      217.83      236.83     18.33 o 
   3  -2  10       66.32       72.59     11.71 o 
   4  -2  10       70.28       57.58     12.64 o 
  -5  -1  10       41.72       40.83      9.19 o 
  -4  -1  10      113.07      111.53     14.94 o 
  -3  -1  10        3.97        2.92      3.80 o 
  -2  -1  10       19.99       22.44      6.72 o 
  -1  -1  10      603.26      581.66     39.76 o 
   0  -1  10      920.20      850.13     99.84 o 
   1  -1  10      564.68      602.15     65.31 o 
   2  -1  10       98.09      119.63     19.49 o 
   3  -1  10        2.95        4.06      4.74 o 
   4  -1  10       11.75        7.43      6.45 o 
  -5   0  10        4.03        0.42      3.47 o 
  -4   0  10       83.58       88.55     12.86 o 
  -3   0  10      394.74      423.26     76.18 o 
  -2   0  10      440.43      471.97     35.10 o 
  -1   0  10      361.37      428.13     40.77 o 
   0   0  10       96.27       81.45      5.39 o 
   1   0  10      272.86      258.62     16.25 o 
   2   0  10       52.45       53.66     10.25 o 
   3   0  10      102.26      109.35     17.30 o 
   4   0  10       34.93       30.78     10.17 o 
  -5   1  10       48.78       64.91     11.42 o 
  -4   1  10       64.61       58.04     10.15 o 
  -3   1  10       72.22       59.25     16.80 o 
  -2   1  10        1.22        6.31      4.12 o 
  -1   1  10      434.78      493.85     72.15 o 
   0   1  10      698.96      771.89     41.95 o 
   1   1  10      351.16      411.44     36.60 o 
   2   1  10      193.89      185.22     25.23 o 
   3   1  10        4.69        5.13      5.60 o 
   4   1  10        4.25       10.36      8.37 o 
  -5   2  10        0.25        8.56      4.98 o 
  -4   2  10       44.80       45.17     14.38 o 
  -3   2  10      252.39      220.07     29.93 o 
  -2   2  10     1085.89     1030.17    119.38 o 
  -1   2  10      242.59      227.53     18.15 o 
   0   2  10       67.61       62.10      7.50 o 
   1   2  10        7.15       12.66      6.46 o 
   2   2  10      157.90      166.93     22.29 o 
   3   2  10       61.60       74.07     16.69 o 
  -4   3  10      136.25      106.56     23.24 o 
  -3   3  10       57.93       43.80      7.08 o 
  -2   3  10       62.16       41.78      5.48 o 
  -1   3  10       93.03       91.76     11.13 o 
   0   3  10      387.59      409.29     28.89 o 
   1   3  10      173.07      183.68     25.14 o 
   2   3  10       75.18       88.08     17.69 o 
   3   3  10        0.05        1.98      5.12 o 
  -3   4  10      167.34      107.46     32.71 o 
  -2   4  10      409.42      381.53     37.46 o 
  -1   4  10       52.22       55.99      8.92 o 
   0   4  10      300.10      332.38     29.45 o 
   1   4  10       22.33        9.26      7.03 o 
   2   4  10       31.91       41.89     12.15 o 
  -3   5  10       14.01       15.28     11.09 o 
  -2   5  10        5.27       10.87      7.26 o 
  -1   5  10       30.38       40.94     10.55 o 
   0   5  10      273.61      282.00     28.38 o 
   1   5  10       33.70       14.05     10.85 o 
   2   5  10       29.44       12.77      8.82 o 
  -2   6  10       71.19       77.16     22.51 o 
  -1   6  10       55.55       63.29     14.80 o 
   0   6  10       40.75       44.42     21.86 o 
  -1  -6  11       28.41       27.40     11.09 o 
   0  -6  11        5.50        6.69      7.12 o 
   1  -6  11       10.45        9.27      5.44 o 
   2  -6  11       34.58       20.63      7.96 o 
  -2  -5  11        4.27        3.75      6.20 o 
  -1  -5  11       54.46       48.47      7.66 o 
   0  -5  11      127.36      114.92      9.45 o 
   1  -5  11      170.43      152.00     18.45 o 
   2  -5  11       62.92       55.30     10.87 o 
   3  -5  11        0.30       -0.05      4.30 o 
  -3  -4  11       50.43       58.54     10.16 o 
  -2  -4  11       90.84      110.55     14.83 o 
  -1  -4  11       78.68       79.86      9.66 o 
   0  -4  11       20.33       18.50      5.11 o 
   1  -4  11        3.83        9.61      3.94 o 
   2  -4  11      155.94      138.77     12.64 o 
  -4  -3  11       54.27       56.17     10.17 o 
  -3  -3  11       40.02       41.09      8.11 o 
  -2  -3  11        4.26        6.56      5.90 o 
  -1  -3  11       14.70        5.22      4.09 o 
   0  -3  11      614.32      615.19     52.75 o 
   1  -3  11      206.43      234.13     30.55 o 
   2  -3  11       90.94      101.52     11.35 o 
   3  -3  11       35.90       29.12      8.53 o 
   4  -3  11       11.09       17.02     12.40 o 
  -4  -2  11       14.51       12.89      6.72 o 
  -3  -2  11       66.82       80.79     12.02 o 
  -2  -2  11      341.67      353.79     30.91 o 
  -1  -2  11      367.73      392.34     32.92 o 
   0  -2  11      103.18      113.06     33.47 o 
   1  -2  11        9.16       11.76      3.80 o 
   2  -2  11      146.94      154.11     15.36 o 
   3  -2  11       66.94       69.35     13.58 o 
   4  -2  11       76.05       74.83     15.39 o 
  -4  -1  11      117.06      131.24     16.67 o 
  -3  -1  11       35.11       32.06      7.06 o 
  -2  -1  11       61.23       69.03     11.53 o 
  -1  -1  11       18.75       20.47      5.22 o 
   0  -1  11      815.15      870.61     65.16 o 
   1  -1  11       11.38        9.18      3.12 o 
   2  -1  11      346.83      357.32     33.29 o 
   3  -1  11       10.23       25.01     10.44 o 
   4  -1  11       11.77        0.07      4.77 o 
  -5   0  11       13.25        7.84      5.18 o 
  -4   0  11        0.07        0.55      6.80 o 
  -3   0  11       47.34       51.24     11.85 o 
  -2   0  11      583.69      618.69     88.47 o 
  -1   0  11      375.34      480.55     48.28 o 
   0   0  11      296.56      281.92     19.05 o 
   1   0  11       30.50       25.11      4.76 o 
   2   0  11       65.64       74.00     11.90 o 
   3   0  11       64.88       70.17     17.21 o 
   4   0  11       36.41       29.95     10.45 o 
  -5   1  11       60.84       64.41     11.92 o 
  -4   1  11      217.46      228.51     29.47 o 
  -3   1  11      212.10      207.83     48.28 o 
  -2   1  11      109.93      122.31     28.52 o 
  -1   1  11       68.58       61.50     11.74 o 
   0   1  11      247.98      273.02     18.46 o 
   1   1  11      191.95      165.51     25.13 o 
   2   1  11      262.72      307.21     36.09 o 
   3   1  11        1.94       -1.32      6.01 o 
  -4   2  11        0.82       11.30      5.55 o 
  -3   2  11      123.48      110.17     33.63 o 
  -2   2  11      269.93      269.06     49.40 o 
  -1   2  11      317.84      311.91     41.85 o 
   0   2  11      271.43      320.04     25.88 o 
   1   2  11       15.21       12.83      8.10 o 
   2   2  11       21.57       21.89      8.77 o 
   3   2  11        4.79       -2.77      8.43 o 
  -4   3  11      185.87      153.49     30.29 o 
  -3   3  11      210.26      176.80     44.59 o 
  -2   3  11      103.39      101.00     14.27 o 
  -1   3  11       27.98       26.83      5.52 o 
   0   3  11      174.02      164.57     15.66 o 
   1   3  11      122.48      144.67     25.20 o 
   2   3  11       52.14       58.59     16.69 o 
   3   3  11       19.62       23.13     11.07 o 
  -4   4  11        3.32        6.36      9.90 o 
  -3   4  11       28.40       22.08      5.55 o 
  -2   4  11      212.73      138.65     25.12 o 
  -1   4  11      413.65      434.91    103.80 o 
   0   4  11       50.96       50.34     14.08 o 
   1   4  11       20.48       27.26      9.88 o 
   2   4  11        2.97       16.41     10.68 o 
  -3   5  11       75.94       57.47     21.53 o 
  -2   5  11       75.68       99.45     27.40 o 
  -1   5  11        5.79        6.61      5.38 o 
   0   5  11       67.13       46.50      9.93 o 
   1   5  11        1.05        1.21      5.50 o 
   0  -6  12       34.71       28.00     11.85 o 
   1  -6  12       15.01       36.87     13.87 o 
  -2  -5  12        3.59        2.19      4.68 o 
  -1  -5  12        1.58        1.29      3.08 o 
   0  -5  12       71.73       64.27     17.62 o 
   1  -5  12       99.87       91.51     13.93 o 
   2  -5  12       77.68       74.55     13.55 o 
  -3  -4  12        8.20       15.90      6.09 o 
  -2  -4  12       56.98       78.42     13.97 o 
  -1  -4  12      203.76      196.63     19.27 o 
   0  -4  12      154.17      174.24     19.06 o 
   1  -4  12       11.04       16.52      5.10 o 
   2  -4  12        5.43        5.97      3.44 o 
  -4  -3  12       23.24       31.92      9.79 o 
  -3  -3  12       59.00       43.67      9.05 o 
  -2  -3  12       50.75       50.08      8.58 o 
  -1  -3  12       19.26       20.38      6.46 o 
   0  -3  12      147.64      174.93     21.94 o 
   1  -3  12      232.29      252.88     31.51 o 
   2  -3  12      142.24      148.02     14.90 o 
   3  -3  12       66.81       69.27     13.21 o 
  -4  -2  12        0.20       -3.03      5.11 o 
  -3  -2  12        3.17        7.24      5.00 o 
  -2  -2  12      162.55      221.47     35.81 o 
  -1  -2  12      399.61      433.58     39.83 o 
   0  -2  12       31.70       40.46     14.03 o 
   1  -2  12      231.86      236.19     18.25 o 
   2  -2  12       18.43       12.64      4.59 o 
   3  -2  12       44.73       43.10     11.28 o 
  -4  -1  12       40.17       35.52     10.47 o 
  -3  -1  12      219.55      219.87     56.58 o 
  -2  -1  12       75.11       75.79     12.07 o 
  -1  -1  12        7.54        7.62      4.75 o 
   0  -1  12       75.41       76.15     12.14 o 
   1  -1  12      354.64      329.33     52.17 o 
   2  -1  12      199.28      223.33     36.35 o 
   3  -1  12       74.26       94.47     17.92 o 
  -4   0  12       10.24       15.69      6.45 o 
  -3   0  12        5.86       11.12      8.02 o 
  -2   0  12      351.44      347.67     53.61 o 
  -1   0  12      245.29      345.89     39.21 o 
   0   0  12      240.15      233.94     14.79 o 
   1   0  12      243.35      241.48     30.31 o 
   2   0  12      138.01      121.41     15.87 o 
   3   0  12        0.58       -0.15      4.26 o 
  -4   1  12       54.58       59.41     12.81 o 
  -3   1  12      164.21      157.00     44.97 o 
  -2   1  12       84.31       86.39     16.39 o 
  -1   1  12       84.64       87.98     14.68 o 
   0   1  12       99.59       99.74      8.75 o 
   1   1  12      128.44      138.58     12.67 o 
   2   1  12       63.47       78.19     15.45 o 
   3   1  12       68.88       63.65     12.62 o 
  -4   2  12       59.22       57.67     13.97 o 
  -3   2  12        1.49       -4.55      4.55 o 
  -2   2  12      131.81      118.51     35.75 o 
  -1   2  12      241.83      313.23     39.87 o 
   0   2  12      336.07      407.17     34.00 o 
   1   2  12       66.36       52.32     15.38 o 
   2   2  12        0.79       -5.61      5.95 o 
   3   2  12        0.14       -6.01      6.52 o 
  -4   3  12       60.43       47.78     10.25 o 
  -3   3  12      195.82      166.13     33.36 o 
  -2   3  12      166.59      159.96     38.63 o 
  -1   3  12       11.28       12.97      7.05 o 
   0   3  12       30.83       32.54      6.87 o 
   1   3  12       32.30       39.51     12.26 o 
   2   3  12       54.24       64.37     16.71 o 
  -3   4  12        5.62       -1.13      3.16 o 
  -2   4  12       32.75       29.18      9.42 o 
  -1   4  12       95.01      108.83     27.79 o 
   0   4  12       54.96       58.90     11.85 o 
   1   4  12       70.68       56.44     14.74 o 
   2   4  12        0.68       -5.49      8.23 o 
   0   5  12        3.95        9.52      8.81 o 
  -1  -5  13       40.08       27.19     14.03 o 
   0  -5  13       24.82       28.00     12.94 o 
   1  -5  13       42.63       50.40     16.96 o 
  -3  -4  13        0.81       -0.90      3.85 o 
  -2  -4  13       44.29       53.12     10.81 o 
  -1  -4  13      116.32      113.87     14.68 o 
   0  -4  13      100.44      114.57     20.61 o 
   1  -4  13       86.37       93.55     26.40 o 
   2  -4  13        0.77        2.71      4.87 o 
  -3  -3  13       60.94       62.96     11.79 o 
  -2  -3  13       78.06       78.05     12.51 o 
  -1  -3  13       39.94       51.26     18.95 o 
   0  -3  13        0.09        2.42      4.50 o 
   1  -3  13       39.76       42.73      4.96 o 
   2  -3  13      114.80      134.65     24.46 o 
   3  -3  13       43.42       58.68     12.41 o 
  -4  -2  13       29.25       24.98      6.81 o 
  -3  -2  13        0.03        1.29      4.68 o 
  -2  -2  13       42.10       47.64     11.26 o 
  -1  -2  13      171.98      196.96     23.45 o 
   0  -2  13      413.16      567.85    132.21 o 
   1  -2  13      165.78      180.71     15.98 o 
   2  -2  13       10.94       18.96      5.15 o 
   3  -2  13        2.79        2.17      4.97 o 
  -4  -1  13       56.66       67.17     12.64 o 
  -3  -1  13      141.62      144.13     18.05 o 
  -2  -1  13      132.77      154.22     20.20 o 
  -1  -1  13      118.48      131.75     18.45 o 
   0  -1  13        1.14       -1.17      4.62 o 
   1  -1  13      201.38      179.30     25.51 o 
   2  -1  13       14.14       18.60      7.23 o 
   3  -1  13       73.70       82.39     17.87 o 
  -4   0  13       40.29       40.76      9.27 o 
  -3   0  13        2.28       -5.07      5.07 o 
  -2   0  13        4.61        3.04      4.74 o 
  -1   0  13      280.48      396.13     58.83 o 
   0   0  13      267.01      296.41     29.52 o 
   1   0  13      142.80      129.71     27.28 o 
   2   0  13       74.51       59.75     10.74 o 
   3   0  13        0.30        3.24      6.28 o 
  -4   1  13       64.18       84.98     15.65 o 
  -3   1  13      164.03      149.38     53.20 o 
  -2   1  13      255.88      270.09     77.65 o 
  -1   1  13      260.17      308.42     38.33 o 
   0   1  13        2.10       -2.27      3.93 o 
   1   1  13       40.75       36.77      5.40 o 
   2   1  13       19.95       15.38      8.78 o 
   3   1  13      132.62      139.91     24.67 o 
  -4   2  13       67.13       67.75     16.23 o 
  -3   2  13        3.71       13.35      8.64 o 
  -2   2  13       20.09       25.40     12.89 o 
  -1   2  13      216.88      276.76     40.35 o 
   0   2  13       92.09       85.54      9.64 o 
   1   2  13      180.57      201.98     26.12 o 
   2   2  13       17.70       18.62      8.63 o 
  -3   3  13       56.55       79.08     17.06 o 
  -2   3  13      170.04      178.15     39.42 o 
  -1   3  13      136.33      174.97     30.02 o 
   0   3  13        9.60       15.26      5.45 o 
   1   3  13        1.45        2.40      5.71 o 
   2   3  13       25.34       21.32     10.59 o 
  -3   4  13       15.19       14.14     13.27 o 
  -2   4  13        0.55       -4.56      6.25 o 
  -1   4  13       60.28       69.89     18.01 o 
   0   4  13      113.91      109.97     19.38 o 
   1   4  13       71.01       77.92     19.14 o 
  -1   5  13       41.95       49.26     19.14 o 
  -1  -5  14        9.62        2.28      6.69 o 
   0  -5  14        5.80        8.21      9.03 o 
  -2  -4  14        0.24        0.07      4.73 o 
  -1  -4  14       41.61       69.03     23.63 o 
   0  -4  14       33.67       39.42      9.44 o 
   1  -4  14      146.71      180.08     57.23 o 
  -3  -3  14       25.21       34.69      9.62 o 
  -2  -3  14      113.95      125.08     18.17 o 
  -1  -3  14      105.78      120.22     19.17 o 
   0  -3  14       19.61       28.97      9.62 o 
   1  -3  14       27.18       34.68     23.33 o 
   2  -3  14       25.06        9.41      7.45 o 
  -3  -2  14       32.02       36.88     11.01 o 
  -2  -2  14        0.03        2.27      4.96 o 
  -1  -2  14       51.10       69.99     13.17 o 
   0  -2  14      109.18      132.98     36.24 o 
   1  -2  14      108.18      120.92     34.94 o 
   2  -2  14       25.92       32.47      7.46 o 
   3  -2  14        4.38       -3.87      5.50 o 
  -4  -1  14        1.86        2.31      4.75 o 
  -3  -1  14       37.86       43.53      9.78 o 
  -2  -1  14      194.45      203.29     27.14 o 
  -1  -1  14      171.03      184.41     23.46 o 
   0  -1  14       45.36       60.06     12.70 o 
   1  -1  14        4.20        5.34      4.26 o 
   2  -1  14       27.40       26.60     10.82 o 
   3  -1  14       46.71       39.42      9.39 o 
  -4   0  14       57.82       73.73     15.42 o 
  -3   0  14      104.93      121.00     21.12 o 
  -2   0  14        3.78        1.20      4.62 o 
  -1   0  14       58.71       70.86     16.07 o 
   0   0  14      105.56      129.58     34.77 o 
   1   0  14      136.04      123.90     14.22 o 
   2   0  14       94.67      103.19     16.64 o 
   3   0  14        4.18       16.69     10.33 o 
  -4   1  14       15.82       26.30     11.17 o 
  -3   1  14       51.51       53.21     11.84 o 
  -2   1  14      195.43      181.36     36.78 o 
  -1   1  14      111.57      170.95     28.92 o 
   0   1  14      114.12      124.56     18.53 o 
   1   1  14        0.02       -0.68      3.57 o 
   2   1  14       17.64       21.44     14.11 o 
  -3   2  14      170.37      205.68     36.36 o 
  -2   2  14       16.44       18.81      8.84 o 
  -1   2  14        5.44        2.16      5.69 o 
   0   2  14       39.66       32.77      8.78 o 
   1   2  14      132.57      114.50     20.01 o 
   2   2  14       30.89       32.56     10.21 o 
  -3   3  14       36.18       36.14     13.74 o 
  -2   3  14      178.32      218.48     35.43 o 
  -1   3  14      143.05      181.78     35.08 o 
   0   3  14       82.62       87.05     16.32 o 
   1   3  14        3.32       12.34     12.67 o 
  -2   4  14        2.07       10.98     10.49 o 
  -1   4  14        0.04      -16.58     18.38 o 
   0   4  14       17.77       18.70     12.34 o 
  -1  -4  15        1.82       -6.46      6.46 o 
   0  -4  15       75.65       81.26     15.08 o 
   1  -4  15       47.97       30.29     13.48 o 
  -2  -3  15       29.14       30.19      9.16 o 
  -1  -3  15       76.28       88.08     17.42 o 
   0  -3  15       63.49       74.12     16.29 o 
   1  -3  15        0.44       -4.92      5.60 o 
   2  -3  15        0.40        2.99      6.58 o 
  -3  -2  15       55.41       54.88     11.74 o 
  -2  -2  15       12.11        5.99      6.09 o 
  -1  -2  15        0.36       -0.16      5.98 o 
   0  -2  15       48.36       76.13     19.82 o 
   1  -2  15       91.25      107.57     23.76 o 
   2  -2  15      104.36      148.66     36.21 o 
  -3  -1  15       22.00       45.59     11.28 o 
  -2  -1  15       58.63       47.65     12.17 o 
  -1  -1  15      175.13      239.03     32.71 o 
   0  -1  15       87.57      125.00     19.12 o 
   1  -1  15        4.80        4.99      4.55 o 
   2  -1  15        4.47       -9.35     11.42 o 
  -3   0  15       56.06       56.04     14.35 o 
  -2   0  15       31.75       35.70     11.00 o 
  -1   0  15        3.50       -4.30      6.70 o 
   0   0  15       34.85       53.88     23.44 o 
   1   0  15       74.42       49.85     16.80 o 
   2   0  15       30.75       56.77     22.67 o 
  -3   1  15        7.15        4.80     10.44 o 
  -2   1  15       37.86       48.11     13.30 o 
  -1   1  15      175.42      268.49     50.49 o 
   0   1  15      117.28      126.25     18.18 o 
   1   1  15       11.66       33.77     15.22 o 
   2   1  15        0.02        6.20     10.87 o 
  -3   2  15      121.21      173.71     35.59 o 
  -2   2  15       44.00       40.88     12.78 o 
  -1   2  15        3.50       12.06      8.30 o 
   0   2  15       35.42       33.47      9.26 o 
   1   2  15       18.20        9.13     10.00 o 
  -2   3  15        2.29       -6.04     10.33 o 
  -1   3  15       94.23      112.90     27.03 o 
   0   3  15       43.64       53.29     19.36 o 
  -1  -3  16      109.50      142.71     25.60 o 
   0  -3  16       62.68       75.98     17.41 o 
   1  -3  16       54.37       73.97     41.70 o 
  -2  -2  16       75.73      115.21     24.55 o 
  -1  -2  16        0.74        5.31      6.02 o 
   0  -2  16        1.23       10.45      8.14 o 
   1  -2  16       28.49       30.00     17.78 o 
  -2  -1  16       11.24       32.54     10.60 o 
  -1  -1  16      104.73      153.43     25.24 o 
   0  -1  16       76.68       87.90     26.56 o 
   1  -1  16       51.35       62.42     19.47 o 
  -3   0  16       98.99      110.79     24.20 o 
  -2   0  16       99.82      116.38     22.62 o 
  -1   0  16       15.43       20.21      8.09 o 
   0   0  16        1.95        2.41      4.62 o 
   1   0  16       31.45       39.96     14.84 o 
  -2   1  16       21.77       32.23     11.74 o 
  -1   1  16       79.42       95.21     22.67 o 
   0   1  16       71.68       89.28     18.51 o 
   1   1  16       41.60       53.07     20.28 o 
  -2   2  16       88.72       89.24     20.82 o 
  -1   2  16       21.24       46.73     15.47 o 
   0   2  16        6.00       -5.38      9.35 o 
  -1  -2  17       15.74       13.20     12.40 o 
   0  -2  17       26.15       29.07     11.83 o 
  -2  -1  17        0.07        0.80      6.25 o 
  -1  -1  17        6.39       11.05     10.58 o 
   0  -1  17      118.59      153.68     25.23 o 
  -2   0  17       60.84       86.31     17.94 o 
  -1   0  17       40.73       53.63     13.48 o 
   0   0  17       20.16       29.04     18.30 o 
  -1   1  17        9.71        3.66      6.66 o 
   0   1  17       59.92       65.74     24.69 o 
                                                 
